# Supplementary material for: Floral Scent Chemistry and Pollinators of a Sexually Dimorphic Neotropical Orchid
Source: Plants (Basel). 2022 Dec 20;12(1):17. doi: 10.3390/plants12010017 (PMC9824664; doi:10.3390/plants12010017)
Supplement: Supplementary file 1 [file plants-12-00017-s001.zip]

Archive with 1 entries (1 files):
- plants-2029061-supplementary.xlsx
