# Supplementary material for: Floral Scent Chemistry and Pollinators of a Sexually Dimorphic Neotropical Orchid
Source: Plants (Basel). 2022 Dec 20;12(1):17. doi: 10.3390/plants12010017 (PMC9824664; doi:10.3390/plants12010017)
Supplement: Supplementary file 1 [file plants-12-00017-s001.zip › plants-2029061-supplementary.xlsx]

## Sheet: Table S1
Table S1. Relative contribution of volatile compounds in headspace samples of male (N = 8) and female (N = 5) flowers of C. maranhense. Volatiles are grouped in compound classes and listed according to elution on an HP-5 column. RI: retention index. * Identification based on authentic standards. Chemical compounds with mean of emission rate < 0.01% and > 0% were considered as a trace amount and i…
Sample_ID		CATA 553	CATA 558	CATA 563	CATA 569	CATA 573	CATA 592	CATA 607	CATA 706	CATA 710	CATA 876	CATA 886	CATA 894	CATA 898
Time		09H	09H	09H	09H	09H	09H	09H	09H	09H	09H	09H	09H	09H
Sex		F	M	M	F	F	M	F	F	M	M	M	M	M
Ind		1	2	3	4	5	6	7	8	9	10	11	12	13			Standards (100 ng)	1 ng correspond							Standards (100 ng)	1 ng correspond
Flowers per inflorescense		12	13	17	4	3	16	1	3	8	1	1	1	1			1.57493e+07	157493							1.57493e+07	157493
																Male flowers								Female flowers
																mean	sd		mean in ng	sd in ng	mean in %	sd in %		mean	sd		mean in ng	sd in ng	mean in %	sd in %	Statistics
Aromatics	RI															4.16755e+08	4.98845e+08		2646.18	3167.41	17.8768	20.8795		7.80979e+08	5.40516e+08		4958.82	3432	17.9004	13.3511	t = 1.52, df = 11, P = 0.16
1,4 Dimethoxy benzene*	1168	0	0	0	1439296	0	0	0	0	0	0	0	0	0		0	0		0	0	0	0		287859	643673		1.82776	4.08699	0.00659787	0.0158992	Z = 1.26, P = 0.38
Methyl p-anisate*	1376	25999920	71792944	50552464	49352384	10132336	0	5975079	3934768	296572912	21967408	4317808	30813456	21617600		62204324	9.75619e+07		394.966	619.468	2.66826	4.08351		1.90789e+07	1.90097e+07		121.141	120.702	0.437297	0.469554	Z = -0.88, P = 0.44
(E)-Methyl cinnamate*	1386	25553360	70457568	101477456	187384688	32252800	0	39735773	3973952	80206352	2001760	2875920	5112976	0		32766504	4.3333e+07		208.051	275.143	1.40552	1.81373		5.77801e+07	7.36686e+07		366.874	467.758	1.32435	1.81967	Z = 1.03, p-value = 0.33
Ar-curcumene	1486	4092688	8110144	3941168	8839664	1858160	0	8785403	2475968	5402496	6784640	0	7117312	0		3919470	3.46995e+06		24.8866	22.0324	0.168126	0.145237		5.21038e+06	3.38807e+06		33.0832	21.5125	0.119424	0.0836878	t = 0.66, df = 11, p-value = 0.52
(Z)-Methyl p-methoxycinnamate	1592	577220304	683695920	335512352	778595072	644528608	25523245	26741165	55560336	73468768	73311104	8799024	39073056	53974576		1.6167e+08	2.35084e+08		1026.52	1492.67	6.93485	9.83959		416529097	3.50403e+08		2644.75	2224.88	9.54704	8.65522	Z = 1.17, p-value = 0.28
(E)-Methyl-p-methoxycinnamate	1675	394414736	388858944	164314656	239491728	355713792	25268628	259263158	161578864	88141552	229898352	22269344	153598816	177207792		1.56195e+08	1.19396e+08		991.757	758.104	6.7	4.99739		2.82092e+08	9.34022e+07		1791.14	593.056	6.46569	2.3071	Z = 1.90, p-value = 0.07
Monoterpenes																1.39715e+09	1.15627e+09		8871.21	7341.75	59.9311	48.3965		2.73086e+09	2.69867e+09		17339.6	17135.2	62.5926	66.6591	Z = 0.59, p-value = 0.62
α-Thujene*	927	877152	1163952	2154352	7966240	2885040	0	11108064	0	0	0	0	0	0		414788	812371		2.63369	5.15814	0.0177924	0.0340022		4.5673e+06	4.78649e+06		29	30.3917	0.104685	0.11823	Z = 2.07, p-value = 0.04	*
α-Pinene*	932	23447568	49958368	60033040	189009856	37063072	15203089	250767924	0	65886752	22841728	25300976	15856720	0		3.18851e+07	2.37609e+07		202.454	150.869	1.36772	0.994525		100057684	1.12333e+08		635.315	713.259	2.29337	2.77471	Z = 0.81, p-value = 0.46
Camphene*	947	548304	0	1423744	0	0	0	0	0	0	0	0	0	0		177968	503370		1.13001	3.19614	0.00763396	0.0210688		109661	245209		0.69629	1.55695	0.00251348	0.00605684	Z = 0.23, p-value = 1
Sabinene*	972	24705808	59032464	77225104	55368384	33359264	4816537	130585004	0	0	0	0	0	0		1.76343e+07	3.15866e+07		111.969	200.559	0.756424	1.32208		48803692	4.98305e+07		309.878	316.398	1.1186	1.23085	Z = 1.31, p-value = 0.22
β-Pinene*	974	5964736	0	12935488	24701264	8193728	0	34516306	0	0	0	0	0	0		1616936	4.57339e+06		10.2667	29.0387	0.0693587	0.191422		1.46752e+07	1.43826e+07		93.18	91.322	0.336363	0.35526	Z = 2.25, p-value = 0.02	*
β-Myrcene*	992	116966992	199526880	357382384	916898480	160137552	3962959	451372042	3241520	103436208	44123600	53588528	76797872	20433856		1.07407e+08	1.17773e+08		681.976	747.796	4.60722	4.92944		3.29723e+08	3.67487e+08		2093.57	2333.36	7.55741	9.0772	Z = 1.17, p-value = 0.28
Limonene*	1028	44733488	70712560	130113584	119436176	39098352	0	40384608	0	0	0	138188128	45183312	0		48024698	5.93011e+07		304.932	376.531	2.06003	2.48208		4.87305e+07	4.34522e+07		309.414	275.899	1.11693	1.0733	Z = 0, p-value = 1
Eucalyptol*	1030	819486128	1313427184	1654725184	4965149424	1355416576	297239921	3580035459	4344640	2942446272	727557664	1288264848	961966144	129082688		1.16434e+09	8.86009e+08		7392.95	5625.7	49.9445	37.0844		2.14489e+09	2.06006e+09		13618.9	13080.3	49.1618	50.885	Z = 0.73, p-value = 0.52
(Z)-β-Ocimene*	1040	2735696	0	2197312	3479728	0	0	0	0	0	0	0	0	0		274664	776867		1.74398	4.93271	0.0117817	0.0325162		1.24308e+06	1.72237e+06		7.89295	10.9362	0.0284921	0.0425438	Z = 1.29, p-value = 0.32
(E)-β-Ocimene*	1050	58726192	32086656	68961280	54867504	17578576	0	0	5648480	0	31349344	20146992	0	10091568		20329480	2.38131e+07		129.082	151.201	0.872036	0.996709		2.73642e+07	2.76412e+07		173.748	175.507	0.627199	0.682757	Z = 0.37, p-value = 0.75
γ-Terpinene*	1058	3400912	0	0	8480992	3816848	0	5129993	0	1770240	0	0	0	0		221280	625874		1.40501	3.97398	0.00949184	0.0261963		4165749	3.0664e+06		26.4504	19.4701	0.0954809	0.0757423	Z = 2.59, p-value = 0.006993	**
α-Terpinolene*	1088	0	0	0	4017584	0	0	2158794	0	2710320	0	1743920	0	0		556780	1.06282e+06		3.53527	6.74834	0.0238832	0.0444848		1.23528e+06	1.81465e+06		7.84337	11.5221	0.0283131	0.0448232	Z = 0.72, p-value = 0.54
α-Terpineol*	1191	0	4992832	3965792	0	0	0	26496162	0	15146320	0	0	10075072	0		4272502	5.67626e+06		27.1282	36.0414	0.18327	0.237583		5.29923e+06	1.18494e+07		33.6474	75.2379	0.121461	0.29269	Z = -0.67, p-value = 0.56
N-bearing compounds
Indole*	1293	313125056	1590963056	1199734880	1095146496	572381184	62672434	1546746663	8857200	268576976	100100816	97237504	21236464	71791872		4.26539e+08	6.11343e+08		2708.31	3881.72	18.2965	25.5881		7.07251e+08	6.1573e+08		4490.68	3909.57	16.2105	15.209	Z = 0.73, p-value = 0.52
Sesquiterpenes																7.47469e+07	8.97643e+07		474.604	569.957	3.20628	3.75713		1.38758e+08	1.87917e+08		881.039	1193.18	3.18039	4.6417	Z = 1.02, p-value = 0.35
Dihydro-β-ionone*	1439	5337552	2994160	3558464	5281808	0	0	0	0	0	0	0	0	0		819078	1.52412e+06		5.20073	9.67737	0.0351345	0.0637928		2123872	2.9083e+06		13.4855	18.4662	0.0486801	0.071837	Z = 0.89, p-value = 0.38
(Z,Z)-α-Farnesene	1394	1936496	2892400	1657728	4438352	1107872	0	3090263	0	0	630848	0	2984176	0		1020644	1.31386e+06		6.48057	8.34234	0.0437807	0.0549924		2.1146e+06	1.72253e+06		13.4266	10.9372	0.0484675	0.0425478	Z = 1.36, p-value = 0.21
(E,E)-α-Farnesene	1507	76310368	269188752	80340944	93314400	28000672	9463971	440932987	15261024	28752704	81591776	2023552	92428624	19466816		7.29071e+07	8.69263e+07		462.923	551.937	3.12736	3.63835		1.30764e+08	1.76404e+08		830.284	1120.08	2.99717	4.35731	Z = 0.59, p-value = 0.62
Sesquicineole	1516	2918112	0	0	0	0	0	15857611	0	0	0	0	0	0		0	0		0	0	0	0		3.75514e+06	6.88247e+06		23.8432	43.7002	0.0860697	0.170002	Z = 1.86, p-value = 0.13
ALL UNKNOWNS																16071950	3.29423e+07		102.049	209.166	0.689408	1.37882		5.06432e+06	5.62982e+06		32.1558	35.7465	0.116076	0.139061	Z = -0.59, p-value = 0.59
UNKNOWN_1		0	2340160	0	0	0	0	3645312	0	0	1250096	0	1675648	0		658238	954738		4.17947	6.06209	0.0282352	0.0399611		729062	1.63023e+06		4.62917	10.3511	0.0167104	0.0402679
UNKNOWN_2		0	0	0	0	0	0	0	931168	4032816	6113840	0	0	0		1268332	2.41345e+06		8.05326	15.3242	0.0544053	0.101016		186234	416431		1.18249	2.64412	0.00426856	0.0102861
UNKNOWN_3		0	6194864	44113312	2926896	0	0	0	0	0	1427216	0	0	0		6466924	1.53615e+07		41.0617	97.5376	0.2774	0.642964		585379	1.30895e+06		3.71686	8.31115	0.0134172	0.0323319
UNKNOWN_4		5285568	2901936	2201760	3442880	1508704	0	6377294	1203760	0	4869680	0	16717824	2021840		3589130	5.57419e+06		22.7891	35.3933	0.153956	0.233311		3.56364e+06	2.27421e+06		22.6273	14.44	0.0816803	0.0561745
UNKNOWN_5		0	0	0	0	0	0	0	0	0	5574624	0	24900608	2239376		4089326	8.63838e+06		25.9651	54.8493	0.175412	0.361564		0	0		0	0	0	0
																			14802.3	15170	100	100					27702.3	25705.7	100	100
